# Supplementary material for: Molecular Evolution of Dengue Virus 3 in Senegal between 2009 and 2022: Dispersal Patterns and Implications for Prevention and Therapeutic Countermeasures
Source: Vaccines (Basel). 2023 Sep 28;11(10):1537. doi: 10.3390/vaccines11101537 (PMC10610876; doi:10.3390/vaccines11101537)
Supplement: Supplementary file 1 [file vaccines-11-01537-s001.zip › Supplementary Table S1.xlsx]

## Sheet: Feuil1
		FST_pairwise
			SN2009	SN2018	SN2021	SN2022
		SN2009		0.04505 ± 0.0203	0.03604 ± 0.0148	0.12613 ± 0.0337
		SN2018	0.95082		0.00000 ± 0.00000	0.00000 ± 0.00000
		SN2021	0.90753	0.84016		0.00000 ± 0.00000
		SN2022	0.88183	0.84679	0.25846
